# Supplementary material for: Quorum Sensing Inhibition by Sponge-Associated Bacillus Species: Suppressing Pseudomonas aeruginosa Virulence Factors
Source: Antibiotics (Basel). 2025 Oct 16;14(10):1035. doi: 10.3390/antibiotics14101035 (PMC12562084; doi:10.3390/antibiotics14101035)
Supplement: Supplementary file 1 [file antibiotics-14-01035-s001.zip]

Archive with 1 entries (1 files):
- antibiotics-3630286-supplementary.pdf
